# Supplementary material for: Decoupling the pleiotropic effects of VRT-A2 during reproductive development enhances wheat grain length and weight
Source: Plant Cell. 2025 Feb 14;37(2):koaf024. doi: 10.1093/plcell/koaf024 (PMC11827615; doi:10.1093/plcell/koaf024)
Supplement: koaf024_Supplementary_Data [file koaf024_supplementary_data.zip]

Archive with 9 entries (9 files):
- Supplementary Data.pdf
- tpc.11426.2024-s10.pdf
- Supplementary_Files_1.txt
- Supplementary_Files_2.txt
- Supplementary Dataset S1.xlsx
- Supplementary Dataset S2.xlsx
- Supplementary Dataset S3.xlsx
- Supplementary Dataset S4.xlsx
- Supplementary Dataset S5.xlsx
