# Supplementary material for: Decoupling the pleiotropic effects of VRT-A2 during reproductive development enhances wheat grain length and weight
Source: Plant Cell. 2025 Feb 14;37(2):koaf024. doi: 10.1093/plcell/koaf024 (PMC11827615; doi:10.1093/plcell/koaf024)
Supplement: koaf024_Supplementary_Data [file koaf024_supplementary_data.zip › Supplementary Dataset S1.xlsx]

## Sheet: Supplementary Dataset S1
Supplementary Dataset S1. The TaMFS1-interacting protein candidates identified by yeast two-hybrid.
No.	Gene ID	Number of clones	Gene name or description
1	TraesCS1A02G024100	7	Beta-galactosidase
2	TraesCS1B02G147300	2	Protein trichome birefringence-like 25
3	TraesCS1D02G075400	7	BTB/POZ domain containing protein, expressed
4	TraesCS1D02G211500	7	Expansin protein
5	TraesCS1D02G330700	2	Outer envelope protein 39, chloroplastic
6	TraesCS1D02G353300	2	Serine/threonine protein kinase OSK1
7	TraesCS2A02G386200	2	YABBY protein
8	TraesCS2B02G198200	3	Probable small nuclear ribonucleoprotein G
9	TraesCS2B02G301400	2	2-oxoglutarate dehydrogenase
10	TraesCS2B02G345400	2	Anthranilate synthase beta subunit 1
11	TraesCS2D02G302400	3	RNA-binding protein
12	TraesCS2D02G519900	1	NEDD8 ultimate buster 1
13	TraesCS3A02G457600	5	Early nodulin-like protein 1
14	TraesCS3B02G232800	2	IAA-amino acid hydrolase ILR1-like 1
15	TraesCS3B02G243800	1	Translation initiation factor IF-2
16	TraesCS3B02G312600	3	Pentatricopeptide repeat-containing protein
17	TraesCS3D02G464800	2	Cytosolic sulfotransferase 17
18	TraesCS1A02G445700	9	Histone deacetylase
19	TraesCS4A02G352100	2	Ubiquinone biosynthesis monooxygenase COQ6
20	TraesCS4B02G003800	1	Invertase inhibitor
21	TraesCS5A02G508600	6	Transcription factor
22	TraesCS5B02G092700	3	Pectinesterase
23	TraesCS5B02G120200	2	Probable L-ascorbate peroxidase 6
24	TraesCS5B02G208100	8	Thiol protease aleurain
25	TraesCS5B02G325600	4	14-3-3 family protein
26	TraesCS5B02G509400	2	Calreticulin
27	TraesCS5D02G425100	4	Ribulose bisphosphate carboxylase large chain
28	TraesCS6A02G137800	2	MYB-related transcription factor
29	TraesCS6A02G249900	6	Remorin
30	TraesCS6D02G085400	4	Protoheme IX farnesyltransferase
