# Supplementary material for: Decoupling the pleiotropic effects of VRT-A2 during reproductive development enhances wheat grain length and weight
Source: Plant Cell. 2025 Feb 14;37(2):koaf024. doi: 10.1093/plcell/koaf024 (PMC11827615; doi:10.1093/plcell/koaf024)
Supplement: koaf024_Supplementary_Data [file koaf024_supplementary_data.zip › Supplementary Dataset S2.xlsx]

## Sheet: Supplementary Dataset S2
Supplementary Dataset S2. Sequences used for transactivation activity analysis.
A2a： 5'-ATGGCGCGGGAGAGGCGGGCGATACGGCGGATAGAGAGCGCGGCGGCGCGGCAGGTGACCTTCTCCAAGCGGAGGCGCGGGCTGTTCAAGAAGGCCGAGGAGCTCGCCGTGCTCTGCGACGCCGACGTCGCGCTCGTCGTCTTCTCCTCCACCGGCAAGCTCTCCCAGTTCGCCAGCTCCAGGCACGTACCTTCGCCTCTCCTCTCTTTCCTCCCCGCCCTCTCACCCCCATCTCCCATCTCACACACGCATACACATGTGTTCTTCTACCTTCTCCATTCTCTCTTTTCTCTCTTACTCCAGATCTGTCCGTTCTTCTCGTGTCCCCGACTCGATGCGGATTCGGGATCCTCTTGCTGCACGGGCTAGCTAGGGTTCCCCACCCTTCCCG…
A2b： 5'-ATGGCGCGGGAGAGGCGGGCGATACGGCGGATAGAGAGCGCGGCGGCGCGGCAGGTGACCTTCTCCAAGCGGAGGCGCGGGCTGTTCAAGAAGGCCGAGGAGCTCGCCGTGCTCTGCGACGCCGACGTCGCGCTCGTCGTCTTCTCCTCCACCGGCAAGCTCTCCCAGTTCGCCAGCTCCAGGCACGTACCTTCGCCTCTCCTCTCTTTCCTCCCCGCCCTCTCACCCCCATCTCCCATCTCACACACGCATACACATGTGTTCTTCTACCTTCTCCATTCTCTCTTTTCTCTCTTACTCCAGATCTGTCCGTTCTTCTCGTGTCCCCGACTCGATGCGGATTCGGGATCCTCTTGCTGCACGGGCTAGCTCTTTGCACGCAAGCAGTAGG…
A2a560bp： 5'-AGGGTTCCCCACCCTTCCCGCACCGCCACCCACCGGCCTGATTTCCTCCTCCGCTTCTAGGTTTCGGATTCGGTTACGATGTCATCACATGATGCTACGAAGAGCCACCATTTTCTACTCATCATGGCTAAAGATCCTCACGGCCTCCGTCCTTTGCACCGATCCGGCCGGGCTCGATTCCGGAGAAATGGGGAATTTTTTCACTGTAGTTTCGGCACAGTACCAGATCGATCTCCACCTCTTTTGCTCGATCCGTTCGCGTGTCCTACGCCGGGGAACACGCTGGTGTCCTCCGGTCACTCGCGTGTTCTTTCGCCTTCTTTTAGTAAAATACTATAAGCCGGAAGCCTATCCGTGGCTCTCCGGAATCTGGATCGGCGCGTGGG…
A2b157bp： 5'-CTTTGCACGCAAGCAGTAGGATAAGAGTAGTAGTAGTTTTTCTCCTATACTCTTGATCTGTCCGTTCTTCTCCAGATCTGTCCGTTCTTCTCCAGATCTGTCCTACTCCAGATCCTACTCCAGATCTGTCCGTTCTTCTCCAGATCTGTCCGTTCTT-3'
A2b157bp-M： 5'-CTTTGCACGCAAGCAGTAGGATAAGAGTAGTAGTAGTTTTTCTCCTATACTCTTAAAAAAACCGTTCTTCTCCAAAAAAAACCGTTCTTCTCCAAAAAAAACCTACTCCAGATCCTACTCCAAAAAAAACCGTTCTTCTCCAAAAAAAACCGTTCTT-3'
A2a560bp+90： 5'-TCTTTTCTCTCTCTTACTCCAGATCTGTCCGTTCTTCTCGTGTCCCCGACTCGATGCGGATTCGGGATCCTCTTGCTGCACGGGCTAGCTAGGGTTCCCCACCCTTCCCGCACCGCCACCCACCGGCCTGATTTCCTCCTCCGCTTCTAGGTTTCGGATTCGGTTACGATGTCATCACATGATGCTACGAAGAGCCACCATTTTCTACTCATCATGGCTAAAGATCCTCACGGCCTCCGTCCTTTGCACCGATCCGGCCGGGCTCGATTCCGGAGAAATGGGGAATTTTTTCACTGTAGTTTCGGCACAGTACCAGATCGATCTCCACCTCTTTTGCTCGATCCGTTCGCGTGTCCTACGCCGGGGAACACGCTGGTGTCCTC…
A2a560bp+90M： 5'-TCTTTTCTCTCTTACTCCAAAAAAAACCGTTCTTCTCGTGTCCCCGACTCGATGCGGATTCGGGATCCTCTTGCTGCACGGGCTAGCTAGGGTTCCCCACCCTTCCCGCACCGCCACCCACCGGCCTGATTTCCTCCTCCGCTTCTAGGTTTCGGATTCGGTTACGATGTCATCACATGATGCTACGAAGAGCCACCATTTTCTACTCATCATGGCTAAAGATCCTCACGGCCTCCGTCCTTTGCACCGATCCGGCCGGGCTCGATTCCGGAGAAATGGGGAATTTTTTCACTGTAGTTTCGGCACAGTACCAGATCGATCTCCACCTCTTTTGCTCGATCCGTTCGCGTGTCCTACGCCGGGGAACACGCTGGTGTCCTCC…
