# Supplementary material for: Decoupling the pleiotropic effects of VRT-A2 during reproductive development enhances wheat grain length and weight
Source: Plant Cell. 2025 Feb 14;37(2):koaf024. doi: 10.1093/plcell/koaf024 (PMC11827615; doi:10.1093/plcell/koaf024)
Supplement: koaf024_Supplementary_Data [file koaf024_supplementary_data.zip › Supplementary Dataset S3.xlsx]

## Sheet: Supplementary Dataset S3
Supplementary Dataset S3. Primer and probe sequences used in this study.
Primers for quantitative real-time PCR:
Primer pairs	Forward primer (5'-3')	Reverse primer (5'-3')
VRT-A2	CAACTCGCAGAAGCAAGTCT	CTTGTGTTGGAGGTCACTAAT
VRT-B2	CCCTATCGAGTTGTCGTCGT	GATACATGTCGCTAGAGATT
VRT-D2	GCATGAGGTGCCAACTGTT	CATCATTGTCCTGCGAGCTT
TaMFS1	AGTTCGACCTCAACGAGCC	CCTACCATGATCCTACACTT
TaTPL	GTTGTCCATGAGACCCAGAT	CAGTGGCATCTAGAAAGCTT
TaHD2A	CCTCTGATGATAGTGAGGAT	CCTGACGGTGTTGCAATCTT
TaMED6	AGTAGGGCTATGCATCACAT	GAGGATGTGATCCACTCGTT
SVP-A1-RT	CTGCATTACACTCCGGAAGT	CCGAACGGACGACAACTGTT
TaSSRP1-RT	CTGAACTCAGCACCACGGAT	GGACGATCCATCTGCAGAGT
Wheat-actin	GACCGTATGAGCAAGGAGAT	CAATCGCTGGACCTGACTC
Primers for plasmid construction:
Primer pairs	Forward primer (5'-3')	Reverse primer (5'-3')	vectors	Enzyme digestion
OE-TaMFS1	AGGTCGACTCTAGAGGATCCATGCAAATGCTGCCGGAGGC	AGCTCGGTACCCGGGGATCCCGACCCAAACATCAGTGACG	pWMB110	BamHI
TaMFS1-CRISPR	AATAATGGTCTCAAGCGCGGCGGTGCCGGGGCGGGAGTTTTAGAGCTAGAAATAGC	ATTATTGGTCTCTAAACAAGTAGACGAAGTGCCAGGCGCTTCTTGGTGCC	pBUE414	BsaI
TaSSRP1-CRISPR	AATAATGGTCTCAAGCGCATGGAAGAAGCAAGGTGGGTTTTAGAGCTAGAAATAGC	GCTATTTCTAGCTCTAAAACCCACCTTGCTTCTTCCATGCGCTTGAGACCATTATT	pBUE414	BsaI
OE-TaSSRP1	AGGTCGACTCTAGAGGATCCATGGTGAGCAAGGGCGAGGA	AGCTCGGTACCCGGGGATCCTCAATCGGACGATCCATCTG	pWMB110	BamHI
BD-TaMFS1	CCATGGAGGCCAGTGAATTCATGCAAATGCTGCCGGAGGC	TGCCCACCCGGGTGGAATTCTCA CGACCCAAACATCAGTG	BD	EcoR I
AD-TaTPL	CCATGGAGGCCAGTGAATTCATGTCTTCTCTCAGCCGGGA	TGCCCACCCGGGTGGAATTCTTATCTTTCTGGTTGATCAG	AD	EcoR I
S1300-TaTPL-myc	AATCGACTCTAGAGCCCGGGATGTCTTCTCTCAGCCGGGA	TGGAAAAGAGGTACCCGGGATCTTTCTGGTTGATCAGAAC	pCAMBIA super1300	SmaI
S1300-HD2A-GFP	TACACCAAATCGACTCTAGAATGGTTTCACCTGATGACGA	ATAGGTACCCGGGCTCTAGACTTCCAAGGTAACGCTAGTT	pCAMBIA super1300	XbaI
S1300-TaMFS1-Mcherry	TACACCAAATCGACTCTAGAATGCAAATGCTGCCGGAGG	ATAGGTACCCGGGCTCTAGACGACCCAAACATCAGTGACG	pCAMBIA super1300	XbaI
S1300-TaMFS1-GFP	TACACCAAATCGACTCTAGAATGCAAATGCTGCCGGAGGC	ATAGGTACCCGGGCTCTAGACGACCCAAACATCAGTGACG	pCAMBIA super1300	XbaI
S1300-GFP-SSRP1	GAGAACACGGGGGACTCTAGAATGACGGACGGCCACCTAT	CCTTGTAGTCCATGTCGACTCAATCGGACGATCCATCTG	1300-221-3Flag	XbaI/ SaI
S1300-BFP-TaMED6	GAGAACACGGGGGACTCTAGAATGTCGGCGACGCCGCTGC	CCTTGTAGTCCATGTCGACTCATTGAAATCTTGGTCTTT	1300-221-3Flag	XbaI/ SaI
S1300-TaCTD-Mcherry	TACACCAAATCGACTCTAGAATGTATGTTGGGGGCATGG	ATAGGTACCCGGGCTCTAGAGTCAACAGTCTCATCGTCCT	pCAMBIA super1300	XbaI
S1300-TaMED4-BFP	GAGAACACGGGGGACTCTAGAATGATGCAGTCGCACATGCC	CCTTGTAGTCCATGTCGACTCAATTAAGCTTGTGCCCCAG	1300-221-3Flag	XbaI/ SaI
S1300-GFP-TaMED8	GAGAACACGGGGGACTCTAGAATGGTGTCTAAGGGCGAAG	CCTTGTAGTCCATGTCGACTCATTGCTGGTTTTGCTGC	1300-221-3Flag	XbaI/ SaI
S1300-GFP-TaMED25	GAGAACACGGGGGACTCTAGAATGGTGAGCAAGGGCGAGGA	CCTTGTAGTCCATGTCGACTCAAGATAGGTAGCCTCCTCCAG	1300-221-3Flag	XbaI/ SaI
S1300-TaTPL-Mcherry	TACACCAAATCGACTCTAGAATGTCTTCTCTCAGCCGGGA	ATAGGTACCCGGGCTCTAGATCTTTCTGGTTGATCAGAAC	pCAMBIA super1300	XbaI
nYFP-TaTPL	CATCGAGGACGCCGGCGGATCCATGTCTTCTCTCAGCCGGGA	GAAAGCTCTGCAGGTCGACTCTAGATCTTTCTGGTTGATCAGAAC	pxy106	BamHI/ XbaI
cYFP-TaSSRP1	CAATTACAGGTACCCGGGGATCCATGACGGACGGCCACCTAT	CTGCCACCGCCGTCGACTCTAGAATCGGACGATCCATCTGCAG	pxy104	BamHI/ XbaI
nYFP-TaMED6	CATCGAGGACGCCGGCGGATCCATGTCGGCGACGCCGCTGC	gaaagctctgCAGGTCGACTCTAGA TTTGAAATCTTGGTCTTTTG	pxy106	BamHI/ XbaI
nYFP-TaMFS1	CATCGAGGACGCCGGCGGATCCATGCAAATGCTGCCGGAGG	GAAAGCTCTGCAGGTCGACTCTAGACGACCCAAACATCAGTGACG	pxy106	BamHI/ XbaI
cYFP-TaHD2A	CAATTACAGGTACCCGGGGATCCATGGTTTCACCTGATGACGA	CTGCCACCGCCGTCGACTCTAGA CTTGGCCTCGTGCTTGGCCT	pxy104	BamHI/ XbaI
Nluc-TaMFS1	CACGGGGGACGAGCTCGGTACCATGCAAATGCTGCCGGAGGC	ACGCGTACGAGATCTGGTCGACCACGACCCAAACATCAGTG	Nluc	KpnI/SalI
Nluc-HDA6	CACGGGGGACGAGCTCGGTACCATGGCGGCGTCCGGCGAGGG	ACGCGTACGAGATCTGGTCGAC CAAATCATCATTTGATGCAT	Nluc	KpnI/SalI
Nluc-HDA1	CACGGGGGACGAGCTCGGTACC ATGGACATCTCGGCCGGCG	ACGCGTACGAGATCTGGTCGACTGGTTTCTGATGCAATGCTTG	Nluc	KpnI/SalI
Nluc-HD2A	ACGCGTACGAGATCTGGTCGACATGGTTTCACCTGATGACGA	ACGCGTACGAGATCTGGTCGAC CTTGGCCTCGTGCTTGGCCT	Nluc	KpnI/SalI
Nluc-TaSSRP1	CACGGGGGACGAGCTCGGTACCATGACGGACGGCCACCTAT	ACGCGTACGAGATCTGGTCGAC ATCGGACGATCCATCTGCAG	Nluc	KpnI/SalI
Cluc-TaMFS1	TACGCGTCCCGGGGCGGTACCATGCAAATGCTGCCGGAGGC	TTTGTTGGATCCCGGGTACCTCACGACCCAAACATCAGTG	Cluc	KpnI
Cluc-TaTPL	TACGCGTCCCGGGGCGGTACCATGTCGTCGCTCAGCAGGGA	TTTGTTGGATCCCGGGTACCTTATCTTTCTGGTTGATCAG	Cluc	KpnI
Cluc-TaMED6	TACGCGTCCCGGGGCGGTACCATGTCGGCGACGCCGCTGC	TTTGTTGGATCCCGGGTACCTCATTGAAATCTTGGTCTTT	Cluc	KpnI
Cluc-TaCTD	TACGCGTCCCGGGGCGGTACCATGTATGTTGGGGGCATGG	TTTGTTGGATCCCGGGTACCCTAGTCAACAGTCTCATCGTC	Cluc	KpnI
pQBV3-62-intron/QBV3-62-M-intron	AAGCAGGCTCAGGGGATATCCTTTGCACGCAACAGTAGGA	GCTGGGTGCAGGGCGATATCAAGAACGGACAGATCTGGAG	pQBV3	ECORV
pQBV3-JY8-intron	AAGCAGGCTCAGGGGATATCAGGGTTCCCCACCCTTCCCG	GCTGGGTGCAGGGCGATATCGAGTACGTACTACTCTATCA	pQBV3	ECORV
pQBV3-JY8+90bp-intron	AAGCAGGCTCAGGGGATATCTCTCTTTTCTCTCTTACTCCA	GCTGGGTGCAGGGCGATATCGAGTACGTACTACTCTATCAG	pQBV3	ECORV
pQBV3-JY8+90Mbp-intron	TCTCTTTTCTCTCTTACTCCAAAAAAAACCGTTCTTCTCGT	GCTGGGTGCAGGGCGATATCGAGTACGTACTACTCTATCAG	pQBV3	ECORV
pQBV3-EIE-CS	CTCTTTTCTCTCTTACTCCACCGTTCTTCTCGTGTCCCCG	GCTGGGTGCAGGGCGATATCATTTAAATCAATAGCCGGCT	pQBV3	ECORV
pQBV3-EIE-3989	AAGCAGGCTCAGGGGATATCATGGCGCGGGAGAGGCGGGC	TCTTGCTGCACGGGCTAGCTCTCCACTAGCAGTAGGATAA	pQBV3	ECORV
MBP-TaMED6	GATCGAGGGAAGGATTTCAGAATTCATGTCGGCGACGCCGCTGC	AGCTTGCCTGCAGGTCGACTCTAGA TTTGAAATCTTGGTCTTTTG	pMAL-c2x	EcoRI/ XbaI
His-MBP	GATATCGGATCCGAATTCATGAAAATCGAAGAAGGTAA	GGCCGCAAGCTTGTCGACTCAAGTCTGCGCGTCTTTCA	pET-32a	EcoRI/SalI
MBP-TaTPL	GATCGAGGGAAGGATTTCAGAATTCATGTCTTCTCTCAGCCGGGA	AGCTTGCCTGCAGGTCGACTCTAGATCTTTCTGGTTGATCAGAAC	pMAL-c2x	EcoRI/ XbaI
His-TaSSRP1	GATATCGGATCCGAATTCATGACGGACGGCCACCTAT	GGCCGCAAGCTTGTCGACTCAATCGGACGATCCATCTG	pET-32a	EcoR I/SalI
TaHD2A-His	GATATCGGATCCGAATTCATGGTTTCACCTGATGACGA	GGCCGCAAGCTTGTCGACCTTGGCCTCGTGCTTGGCCT	pET-32a	EcoR I/SalI
GST-TaMFS1	TCGGATCTGGTTCCGCGTGGATCCATGCAAATGCTGCCGGAGGC	GGCCGCTCGAGTCGACCCGGGAATTCCGACCCAAACATCAGTGACG	pGEX-6P-1	EcoRI/SalI
MBP-TaMFS1	GATCGAGGGAAGGATTTCAGAATTCATGCAAATGCTGCCGGAGGC	AGCTTGCCTGCAGGTCGACTCTAGACGACCCAAACATCAGTGACG	pMAL-c2x	EcoRI/ XbaI
Primers used for the detection of transgenic plants
Primer pairs	Forward primer (5'-3')	Reverse primer(5'-3')
OE-TaSSRP1	TAgCCCTgCCTTCATACgCT	GGTCCCAACACTAAGCTGAT
OE-TaMFS1	TAgCCCTgCCTTCATACgCT	AAgACCggCAACAggATTCA
Primers used for the detection of mutant lines:
Primer pairs	Forward primer (5'-3')	Reverse primer(5'-3')
TaMFS1-AA	CCGTAGCATAGCATAGAGT	GGCTCGTTGAGGTCGAACT
TaMFS1-BB	GAGTGACCACGCTCAAGCT	GTAACTCGTTTGTACGTGTAG
TaMFS1-DD	CGCCAACCATACTGTGAAGT	CACGAACACTAACTCAGCTT
TaSSRP1-AA	GTCACTGTTAGTGGCATTACT	GCCAACCAAACAGGTAACACT
TaSSRP1-BB	GTTGTTGAGTCGGTCACTGTT	GGCAGACAACAGACCTCATT
TaSSRP1-DD	GTCACTGTTAGTGGCATTACT	GGCAGGCAACAGACCTCAT
Primers used for ChIP analysis
Primer pairs	Forward primer (5'-3')	Reverse primer (5'-3')
P1	GGCAGGTGACCTTCTCCAAG	TGGCGAACTGGGAGAGCTT
P2	CTCCCATCTCACACACGCAT	GCAGCAAGAGGATCCCGAAT
P3	CACTAGCAGTAGGATAAGAGT	CCACGATGCTGGTAGTACTTG
P4	GGCTGGAATGATCCCATAGT	ACGCTACAAGTTCAGTGACTG
Probes used for EMSA analysis
Probe name	Sequence (5’-3’)
IME-left-F	biotin-CGCATACACATGTGTTCTTCTACCTTCTCCATTCTCTCT
IME-left-R	biotin-AGAGAGAATGGAGAAGGTAGAAGAACACATGTGTATGCG
biotin-IME-F	biotin-TTTCTCTCTTACTCCAGATCTGTCCGTTCTTCTCGTGTC
biotin-IME-R	biotin-GACACGAGAAGAACGGACAGATCTGGAGTAAGAGAGAAA
IME-Right-F	biotin-CCCGACTCGATGCGGATTCGGGATCCTCTTGCTGCACGG
IME-Right-R	biotin-CCGTGCAGCAAGAGGATCCCGAATCCGCATCGAGTCGGG
Cold-IME-F	TTTCTCTCTTACTCCAGATCTGTCCGTTCTTCTCGTGTC
Cold-IME-R	GACACGAGAAGAACGGACAGATCTGGAGTAAGAGAGAAA
P1-F	biotin-TTTCTCCTATACTCTTGATCTGTCCGTTCTTCTCCAGAT
P1-R	biotin-ATCTGGAGAAGAACGGACAGATCAAGAGTATAGGAGAAA
P2-F	biotin-TGTCCGTTCTTCTCCAGATCTGTCCGTTCTTCTCCAGAT
P2-R	biotin-ATCTGGAGAAGAACGGACAGATCTGGAGAAGAACGGACA
P3-F	biotin-TGTCCGTTCTTCTCCAGATCTGTCCTACTCCAGATCCTA
P3-R	biotin-TAGGATCTGGAGTAGGACAGATCTGGAGAAGAACGGACA
P4-F	biotin-TCCAGATCCTACTCCAGATCTGTCCGTTCTTCTCCAGAT
P4-R	biotin-ATCTGGAGAAGAACGGACAGATCTGGAGTAGGATCTGGA
P5-F	biotin-TGTCCGTTCTTCTCCAGATCTGTCCGTTCTTCTCCACTA
P5-R	biotin-TAGTGGAGAAGAACGGACAGATCTGGAGAAGAACGGACA
IME-mut-F	biotin-TTTCTCTCTTACTCCATCGAGTGCCGTTCTTCTCGTGTC
IME-mut-R	biotin-GACACGAGAAGAACGGCACTCGATGGAGTAAGAGAGAAA
IME-M1-F	biotin-TTTCTCTCTTACTCCATATCTGTCCGTTCTTCTCGTGTC
IME-M1-R	biotin-GACACGAGAAGAACGGACAGATATGGAGTAAGAGAGAAA
IME-M2-F	biotin-TTTCTCTCTTACTCCAGCTCTGTCCGTTCTTCTCGTGTC
IME-M2-R	biotin-GACACGAGAAGAACGGACAGAGCTGGAGTAAGAGAGAAA
IME-M3-F	biotin-TTTCTCTCTTACTCCAGAGCTGTCCGTTCTTCTCGTGTC
IME-M3-R	biotin-GACACGAGAAGAACGGACAGCTCTGGAGTAAGAGAGAAA
IME-M4-F	biotin-TTTCTCTCTTACTCCAGATATGTCCGTTCTTCTCGTGTC
IME-M4-R	biotin-GACACGAGAAGAACGGACATATCTGGAGTAAGAGAGAAA
IME-M5-F	biotin-TTTCTCTCTTACTCCAGATCGGTCCGTTCTTCTCGTGTC
IME-M5-R	biotin-GACACGAGAAGAACGGACCGATCTGGAGTAAGAGAGAAA
IME-M6-F	biotin-TTTCTCTCTTACTCCAGATCTTTCCGTTCTTCTCGTGTC
IME-M6-R	biotin-GACACGAGAAGAACGGAAAGATCTGGAGTAAGAGAGAAA
IME-M7-F	biotin-TTTCTCTCTTACTCCAGATCTGGCCGTTCTTCTCGTGTC
IME-M7-R	biotin-GACACGAGAAGAACGGCCAGATCTGGAGTAAGAGAGAAA
