# Supplementary material for: Decoupling the pleiotropic effects of VRT-A2 during reproductive development enhances wheat grain length and weight
Source: Plant Cell. 2025 Feb 14;37(2):koaf024. doi: 10.1093/plcell/koaf024 (PMC11827615; doi:10.1093/plcell/koaf024)
Supplement: koaf024_Supplementary_Data [file koaf024_supplementary_data.zip › Supplementary Dataset S4.xlsx]

## Sheet: Supplementary Dataset S4
Supplementary Dataset S4. Genes analyzed in this study.
Gene name	Gene ID	Species
TaMFS1-A	TraesCS1A02G314200	Triticum aestivum
TaMFS1-B	TraesCS1B02G326500	Triticum aestivum
TaMFS1-D	TraesCS1D02G314700	Triticum aestivum
TaTPL	TraesCS4A02G083300	Triticum aestivum
TaHD2A	TraesCS1A02G445700	Triticum aestivum
TaHDA1	TraesCS7A02G365600	Triticum aestivum
TaHDA6	TraesCS6A02G181100	Triticum aestivum
TaSSRP1-A	TraesCS1A02G121000	Triticum aestivum
TaSSRP1-B	TraesCS1B02G140400	Triticum aestivum
TaSSRP1-D	TraesCS1D02G121900	Triticum aestivum
TaMED4	TraesCS5B02G332100	Triticum aestivum
TaMED6	TraesCS7A02G175100	Triticum aestivum
TaMED8	TraesCS5A02G361500	Triticum aestivum
TaMED25	TraesCS5D02G184100	Triticum aestivum
TaCTD	TraesCS7B02G202000	Triticum aestivum
VRT-B2	TraesCS7B02G080300	Triticum aestivum
VRT-D2	TraesCS7D02G176700	Triticum aestivum
VRT-A2	TraesCS7A02G175200	Triticum aestivum
