# Supplementary material for: Decoupling the pleiotropic effects of VRT-A2 during reproductive development enhances wheat grain length and weight
Source: Plant Cell. 2025 Feb 14;37(2):koaf024. doi: 10.1093/plcell/koaf024 (PMC11827615; doi:10.1093/plcell/koaf024)
Supplement: koaf024_Supplementary_Data [file koaf024_supplementary_data.zip › Supplementary Dataset S5.xlsx]

## Sheet: Figure 1
Supplementary Dataset S5. Summary of statistical analyse.
Figure 1B
One-way ANOVA (Glume length )
Dunnett's multiple comparisons test	Mean Diff.	q	Significant?	Summary
WT vs. TaMFS1-OE#1	0.5585	14.61	Yes	****
WT vs. TaMFS1-OE#3	0.963	25.19	Yes	****
One-way ANOVA (Grain length )
Dunnett's multiple comparisons test	Mean Diff.	q	Significant?	Summary
WT vs. TaMFS1-OE#1	0.6804	28.51	Yes	****
WT vs. TaMFS1-OE#3	1.113	46.66	Yes	****
One-way ANOVA (Grain width )
Dunnett's multiple comparisons test	Mean Diff.	q	Significant?	Summary
WT vs. TaMFS1-OE#1	-0.0487	1.91	No	ns
WT vs. TaMFS1-OE#3	-0.02696	1.057	No	ns
Figure 1C
One-way ANOVA
Dunnett's multiple comparisons test	Mean Diff.	q	Significant?	Summary
WT vs. TaMFS1-OE#1	0.3913	10.42	Yes	****
WT vs. TaMFS1-OE#3	0.7363	19.61	Yes	****
Figure 1D
One-way ANOVA (P1)
Dunnett's multiple comparisons test	Mean Diff.	q	Significant?	Summary
WT vs. TaMFS1-OE#1	-0.526	1.475	No	ns
WT vs. TaMFS1-OE#3	-12.05	33.8	Yes	****
One-way ANOVA (P2)
Dunnett's multiple comparisons test	Mean Diff.	q	Significant?	Summary
WT vs. TaMFS1-OE#1	-0.683	4.549	Yes	**
WT vs. TaMFS1-OE#3	-1.079	7.187	Yes	***
One-way ANOVA (P3)
Dunnett's multiple comparisons test	Mean Diff.	q	Significant?	Summary
WT vs. TaMFS1-OE#1	0.588	8.415	Yes	***
WT vs. TaMFS1-OE#3	0.5113	7.318	Yes	***
One-way ANOVA (P4)
Dunnett's multiple comparisons test	Mean Diff.	q	Significant?	Summary
WT vs. TaMFS1-OE#1	no detected
WT vs. TaMFS1-OE#3

## Sheet: Figure 2
Supplementary Dataset S5. Summary of statistical analyse.
Figure 2L
One-way ANOVA
Tukey's multiple comparisons test	Mean Diff.	q	Significant?	Summary
A:TaMFS1+VRT-A2a560bp::LUC vs. B:TaMFS1+TaHD2A+VRT-A2a560bp::LUC	0.2233	15.23	Yes	****
A:TaMFS1+VRT-A2a560bp::LUC vs. C:TaMFS1+TaTPL+VRT-A2a560bp::LUC	0.5256	35.83	Yes	****
A:TaMFS1+VRT-A2a560bp::LUC vs. D:TaMFS1+TaHD2A+TaTPL+VRT-A2a560bp::LUC	0.75	51.13	Yes	****
B:TaMFS1+TaHD2A+VRT-A2a560bp::LUC vs. C:TaMFS1+TaTPL+VRT-A2a560bp::LUC	0.3022	20.61	Yes	****
B:TaMFS1+TaHD2A+VRT-A2a560bp::LUC vs. D:TaMFS1+TaHD2A+TaTPL+VRT-A2a560bp::LUC	0.5267	35.91	Yes	****
C:TaMFS1+TaTPL+VRT-A2a560bp::LUC vs. D:TaMFS1+TaHD2A+TaTPL+VRT-A2a560bp::LUC	0.2244	15.3	Yes	****
Figure 2M
One-way ANOVA (P1)
Dunnett's multiple comparisons test	Mean Diff.	q	Significant?	Summary
WT vs. TaMFS1-OE#1	0.5477	4.16	Yes	*
WT vs. TaMFS1-OE#3	0.242	1.838	No	ns
One-way ANOVA (P2)
Dunnett's multiple comparisons test	Mean Diff.	q	Significant?	Summary
WT vs. TaMFS1-OE#1	0.9763	216.3	Yes	****
WT vs. TaMFS1-OE#3	0.9667	214.2	Yes	****
One-way ANOVA (P3)
Dunnett's multiple comparisons test	Mean Diff.	q	Significant?	Summary
WT vs. TaMFS1-OE#1	0.992	81.06	Yes	****
WT vs. TaMFS1-OE#3	0.993	81.14	Yes	****
One-way ANOVA (P4)
Dunnett's multiple comparisons test	Mean Diff.	q	Significant?	Summary
WT vs. TaMFS1-OE#1	no detected
WT vs. TaMFS1-OE#3

## Sheet: Figure 3
Supplementary Dataset S5. Summary of statistical analyse.
Figure 3B-H
Student's t test *: P < 0.05; **: P < 0.01; ns = not significant
	P-value	P-value summary
I-1 vs. I-2	1.40497e-13	**
II-1 vs.II-2	2.54603e-10	**
III-1 vs.III-2	0.896893	ns
IV-1 vs. IV-2	7.77e-08	**
V-1 vs. V-2	0.406325	ns
VI-1 vs. VI-2	9.2021e-10	**
VII-1 vs. VII-2	0.634436	ns

## Sheet: Figure 4
Supplementary Dataset S5. Summary of statistical analyse.
Figure 4B
One-way ANOVA (Glume length )
Dunnett's multiple comparisons test	Mean Diff.	q	Significant?	Summary
WT vs. TaSSRP1-OE#1	-0.8753	28.29	Yes	****
WT vs. TaSSRP1-OE #3	-0.4287	13.85	Yes	****
One-way ANOVA (Grain length )
Dunnett's multiple comparisons test	Mean Diff.	q	Significant?	Summary
WT vs. TaSSRP1-OE#1	-0.9213	30.45	****	<0.0001
WT vs. TaSSRP1-OE #3	-0.1947	6.434	****	<0.0001
Figure 4C
One-way ANOVA(TaSSRP1)
Dunnett's multiple comparisons test	Mean Diff.	q	Significant?	Summary
WT vs. TaSSRP1-OE#1	-6.983	15.24	Yes	****
WT vs. TaSSRP1-OE #3	-3.283	7.165	Yes	***
One-way ANOVA(VRT-A2)
Dunnett's multiple comparisons test	Mean Diff.	q	Significant?	Summary
WT vs. TaSSRP1-OE#1	-11.71	9.588	Yes	***
WT vs. TaSSRP1-OE #3	-4.975	4.073	Yes	*
Figure 4E
One-way ANOVA (Glume length )
Dunnett's multiple comparisons test	Mean Diff.	q	Significant?	Summary
WT vs. Tassrp1 #2	0.41	18.15	Yes	****
WT vs. Tassrp1#4	0.3793	16.79	Yes	****
One-way ANOVA (Grain length )
Dunnett's multiple comparisons test	Mean Diff.	q	Significant?	Summary
WT vs. Tassrp1 #2	0.682	37.43	Yes	****
WT vs. Tassrp1#4	1.084	59.5	Yes	****
Figure 4F
One-way ANOVA
Dunnett's multiple comparisons test	Mean Diff.	q	Significant?	Summary
WT vs. Tassrp1 #2	0.526	7.303	Yes	***
WT vs. Tassrp1#4	0.432	5.998	Yes	**
Figure 4G
One-way ANOVA (P1)
Dunnett's multiple comparisons test	Mean Diff.	q	Significant?	Summary
WT vs. Tassrp1 #2	0.4597	3.488	Yes	*
WT vs. Tassrp1#4	0.544	4.128	Yes	*
One-way ANOVA (P2)
Dunnett's multiple comparisons test	Mean Diff.	q	Significant?	Summary
WT vs. Tassrp1 #2	-6.764	16.24	Yes	****
WT vs. Tassrp1#4	-10.58	25.4	Yes	****
One-way ANOVA (P3)
Dunnett's multiple comparisons test	Mean Diff.	q	Significant?	Summary
WT vs. Tassrp1 #2	-0.7307	19.76	Yes	****
WT vs. Tassrp1#4	-0.8807	23.81	Yes	****
One-way ANOVA (P4)
Dunnett's multiple comparisons test	Mean Diff.	q	Significant?	Summary
WT vs. Tassrp1 #2	0.03933	0.2181	No	ns
WT vs. Tassrp1#4	-0.008333	0.0462	No	ns

## Sheet: Figure 5
Supplementary Dataset S5. Summary of statistical analyse.
Figure 5G&5k
Student's t test *: P < 0.05; **: P < 0.01; ns = not significant
	P-value	P-value summary
TaSSRP1+EV+VRT-A2b157bp::LUC vs.TaSSRP1+TaMED6+VRT-A2a157bp::LUC	1.08e-14	**
TaSSRP1-nLUC+cLUC-TaCTD+EV vs. TaSSRP1-nLUC+cLUC-TaCTD+TaMED6	5.9e-10	**

## Sheet: Figure 6
Supplementary Dataset S5. Summary of statistical analyse.
Figure 6B
One-way ANOVA (plant height)
Tukey's multiple comparisons test	Mean Diff.	q	Significant?	Summary
WT vs. Tamfs1#1	-0.318	1.514	No	ns
WT vs. Tamfs1#2	0.02	0.09519	No	ns
WT vs.FielderA2b	-1.752	8.339	Yes	****
WT vs. VRT-A2-OE#7	-1.314	6.254	Yes	***
WT vs. VRT-A2-OE#2	-11.08	52.74	Yes	****
Tamfs1#1 vs. Tamfs1#2	0.338	1.609	No	ns
Tamfs1#1 vs. FielderA2b	-1.434	6.825	Yes	****
Tamfs1#1 vs. VRT-A2-OE#7	-0.996	4.741	Yes	*
Tamfs1#1 vs. VRT-A2-OE#2	-10.76	51.22	Yes	****
Tamfs1#2 vs. FielderA2b	-1.772	8.434	Yes	****
Tamfs1#2 vs. VRT-A2-OE#7	-1.334	6.349	Yes	***
Tamfs1#2 vs. VRT-A2-OE#2	-11.1	52.83	Yes	****
FielderA2b vs. VRT-A2-OE#7	0.438	2.085	No	ns
FielderA2b vs. VRT-A2-OE#2	-9.328	44.4	Yes	****
VRT-A2-OE#7 vs.VRT-A2-OE#2	-9.766	46.48	Yes	****
One-way ANOVA (spike length)
Tukey's multiple comparisons test	Mean Diff.	q	Significant?	Summary
WT vs. Tamfs1#1	0.066	1.297	No	ns
WT vs. Tamfs1#2	-0.116	2.279	No	ns
WT vs.FielderA2b	-2.476	48.64	Yes	****
WT vs. VRT-A2-OE#7	-2.264	44.48	Yes	****
WT vs. VRT-A2-OE#2	-7.226	142	Yes	****
Tamfs1#1 vs. Tamfs1#2	-0.182	3.575	No	ns
Tamfs1#1 vs. FielderA2b	-2.542	49.94	Yes	****
Tamfs1#1 vs. VRT-A2-OE#7	-2.33	45.77	Yes	****
Tamfs1#1 vs. VRT-A2-OE#2	-7.292	143.2	Yes	****
Tamfs1#2 vs. FielderA2b	-2.36	46.36	Yes	****
Tamfs1#2 vs. VRT-A2-OE#7	-2.148	42.2	Yes	****
Tamfs1#2 vs. VRT-A2-OE#2	-7.11	139.7	Yes	****
FielderA2b vs. VRT-A2-OE#7	0.212	4.165	Yes	*
FielderA2b vs. VRT-A2-OE#2	-4.75	93.31	Yes	****
VRT-A2-OE#7 vs.VRT-A2-OE#2	-4.962	97.48	Yes	****
One-way ANOVA (glume length)
Tukey's multiple comparisons test	Mean Diff.	q	Significant?	Summary
WT vs. Tamfs1#1	-0.754	16.16	Yes	****
WT vs. Tamfs1#2	-0.5928	12.7	Yes	****
WT vs.FielderA2b	-2.775	59.45	Yes	****
WT vs. VRT-A2-OE#7	-2.766	59.27	Yes	****
WT vs. VRT-A2-OE#2	-5.014	107.4	Yes	****
Tamfs1#1 vs. Tamfs1#2	0.1612	3.454	No	ns
Tamfs1#1 vs. FielderA2b	-2.021	43.3	Yes	****
Tamfs1#1 vs. VRT-A2-OE#7	-2.012	43.11	Yes	****
Tamfs1#1 vs. VRT-A2-OE#2	-4.26	91.28	Yes	****
Tamfs1#2 vs. FielderA2b	-2.182	46.75	Yes	****
Tamfs1#2 vs. VRT-A2-OE#7	-2.173	46.57	Yes	****
Tamfs1#2 vs. VRT-A2-OE#2	-4.421	94.73	Yes	****
FielderA2b vs. VRT-A2-OE#7	0.0086	0.1843	No	ns
FielderA2b vs. VRT-A2-OE#2	-2.239	47.98	Yes	****
VRT-A2-OE#7 vs.VRT-A2-OE#2	-2.248	48.16	Yes	****
One-way ANOVA (grain length)
Tukey's multiple comparisons test	Mean Diff.	q	Significant?	Summary
WT vs. Tamfs1#1	-0.3022	12.61	Yes	****
WT vs. Tamfs1#2	-0.3388	14.14	Yes	****
WT vs.FielderA2b	-0.6196	25.85	Yes	****
WT vs. VRT-A2-OE#7	-0.6004	25.05	Yes	****
WT vs. VRT-A2-OE#2	-0.8346	34.82	Yes	****
Tamfs1#1 vs. Tamfs1#2	-0.0366	1.527	No	ns
Tamfs1#1 vs. FielderA2b	-0.3174	13.24	Yes	****
Tamfs1#1 vs. VRT-A2-OE#7	-0.2982	12.44	Yes	****
Tamfs1#1 vs. VRT-A2-OE#2	-0.5324	22.21	Yes	****
Tamfs1#2 vs. FielderA2b	-0.2808	11.72	Yes	****
Tamfs1#2 vs. VRT-A2-OE#7	-0.2616	10.91	Yes	****
Tamfs1#2 vs. VRT-A2-OE#2	-0.4958	20.69	Yes	****
FielderA2b vs. VRT-A2-OE#7	0.0192	0.8011	No	ns
FielderA2b vs. VRT-A2-OE#2	-0.215	8.97	Yes	****
VRT-A2-OE#7 vs.VRT-A2-OE#2	-0.2342	9.771	Yes	****
One-way ANOVA (grain width)
Tukey's multiple comparisons test	Mean Diff.	q	Significant?	Summary
WT vs. Tamfs1#1	0.0088	0.8076	No	ns
WT vs. Tamfs1#2	0.0308	2.827	No	ns
WT vs.FielderA2b	0.0442	4.056	No	ns
WT vs. VRT-A2-OE#7	0.035	3.212	No	ns
WT vs. VRT-A2-OE#2	0.0096	0.881	No	ns
Tamfs1#1 vs. Tamfs1#2	0.022	2.019	No	ns
Tamfs1#1 vs. FielderA2b	0.0354	3.249	No	ns
Tamfs1#1 vs. VRT-A2-OE#7	0.0262	2.404	No	ns
Tamfs1#1 vs. VRT-A2-OE#2	0.0008	0.07342	No	ns
Tamfs1#2 vs. FielderA2b	0.0134	1.23	No	ns
Tamfs1#2 vs. VRT-A2-OE#7	0.0042	0.3854	No	ns
Tamfs1#2 vs. VRT-A2-OE#2	-0.0212	1.946	No	ns
FielderA2b vs. VRT-A2-OE#7	-0.0092	0.8443	No	ns
FielderA2b vs. VRT-A2-OE#2	-0.0346	3.175	No	ns
VRT-A2-OE#7 vs.VRT-A2-OE#2	-0.0254	2.331	No	ns
One-way ANOVA (Thousand grain weight)
Tukey's multiple comparisons test	Mean Diff.	q	Significant?	Summary
WT vs. Tamfs1#1	-2.559	18.99	Yes	****
WT vs. Tamfs1#2	-2.467	18.31	Yes	****
WT vs.FielderA2b	-4.914	36.46	Yes	****
WT vs. VRT-A2-OE#7	-5.029	37.32	Yes	****
WT vs. VRT-A2-OE#2	-6.193	45.96	Yes	****
Tamfs1#1 vs. Tamfs1#2	0.0924	0.6856	No	ns
Tamfs1#1 vs. FielderA2b	-2.354	17.47	Yes	****
Tamfs1#1 vs. VRT-A2-OE#7	-2.469	18.32	Yes	****
Tamfs1#1 vs. VRT-A2-OE#2	-3.634	26.96	Yes	****
Tamfs1#2 vs. FielderA2b	-2.447	18.15	Yes	****
Tamfs1#2 vs. VRT-A2-OE#7	-2.562	19.01	Yes	****
Tamfs1#2 vs. VRT-A2-OE#2	-3.726	27.65	Yes	****
FielderA2b vs. VRT-A2-OE#7	-0.1152	0.8548	No	ns
FielderA2b vs. VRT-A2-OE#2	-1.28	9.495	Yes	****
VRT-A2-OE#7 vs.VRT-A2-OE#2	-1.164	8.64	Yes	****
One-way ANOVA (Thousand grain weight)
Tukey's multiple comparisons test	Mean Diff.	q	Significant?	Summary
WT vs. Tamfs1#1	-0.5022	15.91	Yes	****
WT vs. Tamfs1#2	-0.5186	16.43	Yes	****
WT vs.FielderA2b	0.246	7.794	Yes	****
WT vs. VRT-A2-OE#7	0.1936	6.134	Yes	***
WT vs. VRT-A2-OE#2	0.1242	3.935	No	ns
Tamfs1#1 vs. Tamfs1#2	-0.0164	0.5196	No	ns
Tamfs1#1 vs. FielderA2b	0.7482	23.71	Yes	****
Tamfs1#1 vs. VRT-A2-OE#7	0.6958	22.05	Yes	****
Tamfs1#1 vs. VRT-A2-OE#2	0.6264	19.85	Yes	****
Tamfs1#2 vs. FielderA2b	0.7646	24.23	Yes	****
Tamfs1#2 vs. VRT-A2-OE#7	0.7122	22.57	Yes	****
Tamfs1#2 vs. VRT-A2-OE#2	0.6428	20.37	Yes	****
FielderA2b vs. VRT-A2-OE#7	-0.0524	1.66	No	ns
FielderA2b vs. VRT-A2-OE#2	-0.1218	3.859	No	ns
VRT-A2-OE#7 vs.VRT-A2-OE#2	-0.0694	2.199	No	ns
Figure 6C
One-way ANOVA (0.5cm)
Dunnett's multiple comparisons test	Mean Diff.	q	Significant?	Summary
WT vs. Tamfs1#1	-8.489	9.591	Yes	***
WT vs. Tamfs1#2	-13.75	15.53	Yes	****
WTvs.FielderA2b	-206.1	10.75	Yes	****
WT vs. VRT-A2-OE#7	-453.5	23.64	Yes	****
WTvs. VRT-A2-OE#2	-629.2	32.8	Yes	****
One-way ANOVA (1.0cm)
Dunnett's multiple comparisons test	Mean Diff.	q	Significant?	Summary
WT vs. Tamfs1#1	-1.507	3.743	Yes	*
WT vs. Tamfs1#2	-2.686	6.672	Yes	***
WTvs.FielderA2b	-239.5	8.86	Yes	****
WT vs. VRT-A2-OE#7	-567.7	21	Yes	****
WTvs. VRT-A2-OE#2	-601.4	22.24	Yes	****
One-way ANOVA (1.5cm)
Dunnett's multiple comparisons test	Mean Diff.	q	Significant?	Summary
WT vs. Tamfs1#1	-1.126	5.982	Yes	**
WT vs. Tamfs1#2	-1.056	5.61	Yes	**
WTvs.FielderA2b	-211	8.966	Yes	****
WT vs. VRT-A2-OE#7	-307.7	13.08	Yes	****
WTvs. VRT-A2-OE#2	-745.5	31.68	Yes	****
One-way ANOVA (2.0cm)
Dunnett's multiple comparisons test	Mean Diff.	q	Significant?	Summary
WT vs. Tamfs1#1	-1.952	7.003	Yes	***
WT vs. Tamfs1#2	-1.455	5.22	Yes	**
WTvs.FielderA2b	-237.8	19.41	Yes	****
WT vs. VRT-A2-OE#7	-239	19.51	Yes	****
WTvs. VRT-A2-OE#2	-786.7	64.23	Yes	****
One-way ANOVA (2.5cm)
Dunnett's multiple comparisons test	Mean Diff.	q	Significant?	Summary
WT vs. Tamfs1#1	-2.018	4.959	Yes	**
WT vs. Tamfs1#2	-3.232	7.944	Yes	***
WTvs.FielderA2b	-106.3	39.83	Yes	****
WT vs. VRT-A2-OE#7	-679.1	23.65	Yes	****
WTvs. VRT-A2-OE#2	-798.7	27.81	Yes	****
One-way ANOVA (3.0cm)
Dunnett's multiple comparisons test	Mean Diff.	q	Significant?	Summary
WT vs. Tamfs1#1	-0.485	9.86	Yes	***
WT vs. Tamfs1#2	-1.811	36.83	Yes	****
WTvs.FielderA2b	-229	7.778	Yes	****
WT vs. VRT-A2-OE#7	-466.6	15.85	Yes	****
WTvs. VRT-A2-OE#2	-591.4	20.09	Yes	****
One-way ANOVA (3.5cm)
Dunnett's multiple comparisons test	Mean Diff.	q	Significant?	Summary
WT vs. Tamfs1#1	-1.601	8.225	Yes	***
WT vs. Tamfs1#2	-1.531	7.866	Yes	***
WTvs.FielderA2b	-224.4	30.46	Yes	****
WT vs. VRT-A2-OE#7	-679.9	92.27	Yes	****
WTvs. VRT-A2-OE#2	-684.7	92.91	Yes	****
One-way ANOVA (4.5cm Basal)
Dunnett's multiple comparisons test	Mean Diff.	q	Significant?	Summary
WT vs. Tamfs1#1	-2.993	5.486	Yes	**
WT vs. Tamfs1#2	-3.788	6.943	Yes	***
WTvs.FielderA2b	-231.3	25.21	Yes	****
WT vs. VRT-A2-OE#7	-205.9	22.45	Yes	****
WTvs. VRT-A2-OE#2	-766.4	83.54	Yes	****
One-way ANOVA (4.5cm Central)
Dunnett's multiple comparisons test	Mean Diff.	q	Significant?	Summary
WT vs. Tamfs1#1	-0.3027	5.415	Yes	**
WT vs. Tamfs1#2	-0.3543	6.34	Yes	**
WTvs.FielderA2b	-199.4	13.22	Yes	****
WT vs. VRT-A2-OE#7	-191.2	12.68	Yes	****
WTvs. VRT-A2-OE#2	-648.7	43.01	Yes	****
One-way ANOVA (4.5cm Apical)
Dunnett's multiple comparisons test	Mean Diff.	q	Significant?	Summary
WT vs. Tamfs1#1	-0.262	3.989	Yes	*
WT vs. Tamfs1#2	-0.4533	6.903	Yes	***
WTvs.FielderA2b	-172	21.89	Yes	****
WT vs. VRT-A2-OE#7	-177.4	22.58	Yes	****
WTvs. VRT-A2-OE#2	-588	74.82	Yes	****

## Sheet: Figure 7
Supplementary Dataset S5. Summary of statistical analyse.
Figure 7B
One-way ANOVA (Grain number per spike)
Tukey's multiple comparisons test	Mean Diff.	q	Significant?	Summary
WT vs. Tamfs1#1	0.34	0.6181	No	ns
WT vs. Tamfs1#2	0.74	1.345	No	ns
WTvs.FielderA2b	17.38	31.6	Yes	****
WT vs. VRT-A2-OE#7	16.56	30.1	Yes	****
WTvs. VRT-A2-OE#2	15.34	27.89	Yes	****
Tamfs1#1 vs. Tamfs1#2	0.4	0.7272	No	ns
Tamfs1#1 vs. FielderA2b	17.04	30.98	Yes	****
Tamfs1#1 vs. VRT-A2-OE#7	16.22	29.49	Yes	****
Tamfs1#1 vs. VRT-A2-OE#2	15	27.27	Yes	****
Tamfs1#2 vs. FielderA2b	16.64	30.25	Yes	****
Tamfs1#2 vs. VRT-A2-OE#7	15.82	28.76	Yes	****
Tamfs1#2 vs. VRT-A2-OE#2	14.6	26.54	Yes	****
FielderA2b vs. VRT-A2-OE#7	-0.82	1.491	No	ns
FielderA2b vs. VRT-A2-OE#2	-2.04	3.709	No	ns
VRT-A2-OE#7 vs.VRT-A2-OE#2	-1.22	2.218	No	ns
One-way ANOVA (Fertile spikelet number per spike)
Tukey's multiple comparisons test	Mean Diff.	q	Significant?	Summary
WT vs. Tamfs1#1	-0.34	2.988	No	ns
WT vs. Tamfs1#2	0.02	0.1758	No	ns
WTvs.FielderA2b	1.94	17.05	Yes	****
WT vs. VRT-A2-OE#7	2.02	17.75	Yes	****
WTvs. VRT-A2-OE#2	1.68	14.77	Yes	****
Tamfs1#1 vs. Tamfs1#2	0.36	3.164	No	ns
Tamfs1#1 vs. FielderA2b	2.28	20.04	Yes	****
Tamfs1#1 vs. VRT-A2-OE#7	2.36	20.74	Yes	****
Tamfs1#1 vs. VRT-A2-OE#2	2.02	17.75	Yes	****
Tamfs1#2 vs. FielderA2b	1.92	16.88	Yes	****
Tamfs1#2 vs. VRT-A2-OE#7	2	17.58	Yes	****
Tamfs1#2 vs. VRT-A2-OE#2	1.66	14.59	Yes	****
FielderA2b vs. VRT-A2-OE#7	0.08	0.7032	No	ns
FielderA2b vs. VRT-A2-OE#2	-0.26	2.285	No	ns
VRT-A2-OE#7 vs.VRT-A2-OE#2	-0.34	2.988	No	ns
One-way ANOVA (Redimentary spikelet number per spike)
Tukey's multiple comparisons test	Mean Diff.	q	Significant?	Summary
WT vs. Tamfs1#1	0	0	No	ns
WT vs. Tamfs1#2	0	0	No	ns
WTvs.FielderA2b	-1.72	19.83	Yes	****
WT vs. VRT-A2-OE#7	-2.24	25.83	Yes	****
WTvs. VRT-A2-OE#2	-5.18	59.72	Yes	****
Tamfs1#1 vs. Tamfs1#2	0	0	No	ns
Tamfs1#1 vs. FielderA2b	-1.72	19.83	Yes	****
Tamfs1#1 vs. VRT-A2-OE#7	-2.24	25.83	Yes	****
Tamfs1#1 vs. VRT-A2-OE#2	-5.18	59.72	Yes	****
Tamfs1#2 vs. FielderA2b	-1.72	19.83	Yes	****
Tamfs1#2 vs. VRT-A2-OE#7	-2.24	25.83	Yes	****
Tamfs1#2 vs. VRT-A2-OE#2	-5.18	59.72	Yes	****
FielderA2b vs. VRT-A2-OE#7	-0.52	5.995	Yes	***
FielderA2b vs. VRT-A2-OE#2	-3.46	39.89	Yes	****
VRT-A2-OE#7 vs.VRT-A2-OE#2	-2.94	33.9	Yes	****

## Sheet: Supplementary Figure S1
Supplementary Dataset S5. Summary of statistical analyse.
Supplementary Figure S1B (VRT-A2)							Supplementary Figure S1C
One-way ANOVA (0.5cm)							One-way ANOVA (0.5cm)
Dunnett's multiple comparisons test	Mean Diff.	q	Significant?	Summary			Dunnett's multiple comparisons test	Mean Diff.	q	Significant?	Summary
WT vs. TaMFS1-OE#1	0.6769	7.69	Yes	***			WT vs. TaMFS1-OE#1	-0.0006667	0.008897	No	ns
WT vs. TaMFS1-OE#3	0.6295	7.151	Yes	***			WT vs. TaMFS1-OE#3	-0.2137	2.852	No	ns
One-way ANOVA (1.0cm)
Dunnett's multiple comparisons test	Mean Diff.	q	Significant?	Summary
WT vs. TaMFS1-OE#1	-0.03643	0.2221	No	ns
WT vs. TaMFS1-OE#3	0.1075	0.6552	No	ns
One-way ANOVA (1.5cm)
Dunnett's multiple comparisons test	Mean Diff.	q	Significant?	Summary
WT vs. TaMFS1-OE#1	0.03731	0.5229	No	ns
WT vs. TaMFS1-OE#3	-0.002457	0.03442	No	ns
One-way ANOVA (2.0cm)
Dunnett's multiple comparisons test	Mean Diff.	q	Significant?	Summary
WT vs. TaMFS1-OE#1	-0.04143	0.424	No	ns
WT vs. TaMFS1-OE#3	0.05643	0.5776	No	ns
One-way ANOVA (2.5cm)
Dunnett's multiple comparisons test	Mean Diff.	q	Significant?	Summary
WT vs. TaMFS1-OE#1	-0.05864	0.7029	No	ns
WT vs. TaMFS1-OE#3	-0.05492	0.6583	No	ns
One-way ANOVA (3.0cm)
Dunnett's multiple comparisons test	Mean Diff.	q	Significant?	Summary
WT vs. TaMFS1-OE#1	0.1143	1.177	No	ns
WT vs. TaMFS1-OE#3	0.1339	1.379	No	ns
One-way ANOVA (3.5cm)
Dunnett's multiple comparisons test	Mean Diff.	q	Significant?	Summary
WT vs. TaMFS1-OE#1	-0.08624	1.196	No	ns
WT vs. TaMFS1-OE#3	-0.04263	0.5913	No	ns
One-way ANOVA (4.0cm)
Dunnett's multiple comparisons test	Mean Diff.	q	Significant?	Summary
WT vs. TaMFS1-OE#1	-0.04625	0.7031	No	ns
WT vs. TaMFS1-OE#3	-0.01544	0.2347	No	ns
Supplementary Figure S1D (VRT-B2)							Supplementary Figure S1D (VRT-D2)
One-way ANOVA (0.5cm)							One-way ANOVA (0.5cm)
Dunnett's multiple comparisons test	Mean Diff.	q	Significant?	Summary			Dunnett's multiple comparisons test	Mean Diff.	q	Significant?	Summary
WT vs. TaMFS1-OE#1	0.7952	14.44	Yes	****			WT vs. TaMFS1-OE#1	0.4053	8.849	Yes	***
WT vs. TaMFS1-OE#3	0.7954	14.44	Yes	****			WT vs. TaMFS1-OE#3	0.9645	21.06	Yes	****
One-way ANOVA (1.0cm)							One-way ANOVA (1.0cm)
Dunnett's multiple comparisons test	Mean Diff.	q	Significant?	Summary			Dunnett's multiple comparisons test	Mean Diff.	q	Significant?	Summary
WT vs. TaMFS1-OE#1	0.1168	1.335	No	ns			WT vs. TaMFS1-OE#1	-0.01466	0.3758	No	ns
WT vs. TaMFS1-OE#3	0.01281	0.1463	No	ns			WT vs. TaMFS1-OE#3	-0.0945	2.423	No	ns
One-way ANOVA (1.5cm)							One-way ANOVA (1.5cm)
Dunnett's multiple comparisons test	Mean Diff.	q	Significant?	Summary			Dunnett's multiple comparisons test	Mean Diff.	q	Significant?	Summary
WT vs. TaMFS1-OE#1	-0.09727	1.299	No	ns			WT vs. TaMFS1-OE#1	0.03209	1.057	No	ns
WT vs. TaMFS1-OE#3	-0.05111	0.6827	No	ns			WT vs. TaMFS1-OE#3	-0.02171	0.7153	No	ns
One-way ANOVA (2.0cm)							One-way ANOVA (2.0cm)
Dunnett's multiple comparisons test	Mean Diff.	q	Significant?	Summary			Dunnett's multiple comparisons test	Mean Diff.	q	Significant?	Summary
WT vs. TaMFS1-OE#1	-0.1609	2.397	No	ns			WT vs. TaMFS1-OE#1	-0.01602	0.837	No	ns
WT vs. TaMFS1-OE#3	-0.03602	0.5364	No	ns			WT vs. TaMFS1-OE#3	-0.02386	1.247	No	ns
One-way ANOVA (2.5cm)							One-way ANOVA (2.5cm)
Dunnett's multiple comparisons test	Mean Diff.	q	Significant?	Summary			Dunnett's multiple comparisons test	Mean Diff.	q	Significant?	Summary
WT vs. TaMFS1-OE#1	0.0054	0.1403	No	ns			WT vs. TaMFS1-OE#1	0.01724	0.5882	No	ns
WT vs. TaMFS1-OE#3	-0.0001367	0.003552	No	ns			WT vs. TaMFS1-OE#3	-0.04028	1.374	No	ns
One-way ANOVA (3.0cm)							One-way ANOVA (3.0cm)
Dunnett's multiple comparisons test	Mean Diff.	q	Significant?	Summary			Dunnett's multiple comparisons test	Mean Diff.	q	Significant?	Summary
WT vs. TaMFS1-OE#1	0.07983	1.455	No	ns			WT vs. TaMFS1-OE#1	-0.05461	2.266	No	ns
WT vs. TaMFS1-OE#3	0.0924	1.684	No	ns			WT vs. TaMFS1-OE#3	0.03125	1.297	No	ns
One-way ANOVA (3.5cm)							One-way ANOVA (3.5cm)
Dunnett's multiple comparisons test	Mean Diff.	q	Significant?	Summary			Dunnett's multiple comparisons test	Mean Diff.	q	Significant?	Summary
WT vs. TaMFS1-OE#1	-0.1524	2.306	No	ns			WT vs. TaMFS1-OE#1	-0.03983	1.863	No	ns
WT vs. TaMFS1-OE#3	-0.107	1.619	No	ns			WT vs. TaMFS1-OE#3	0.00832	0.3892	No	ns
One-way ANOVA (4.0cm)							One-way ANOVA (4.0cm)
Dunnett's multiple comparisons test	Mean Diff.	q	Significant?	Summary			Dunnett's multiple comparisons test	Mean Diff.	q	Significant?	Summary
WT vs. TaMFS1-OE#1	0.07516	1.367	No	ns			WT vs. TaMFS1-OE#1	-0.01353	1.046	No	ns
WT vs. TaMFS1-OE#3	0.005593	0.1017	No	ns			WT vs. TaMFS1-OE#3	-0.01688	1.305	No	ns

## Sheet: Supplementary Figure S6
Supplementary Dataset S5. Summary of statistical analyse.
Supplementary Figure S6
One-way ANOVA (P1)
Dunnett's multiple comparisons test	Mean Diff.	q	Significant?	Summary
WT vs. TaMFS1-OE#1	0.08333	0.7603	No	ns
WT vs. TaMFS1-OE#3	-1.593	14.54	Yes	****
One-way ANOVA (P2)
Dunnett's multiple comparisons test	Mean Diff.	q	Significant?	Summary
WT vs. TaMFS1-OE#1	-0.09	0.2985	No	ns
WT vs. TaMFS1-OE#3	-9.347	31	Yes	****
One-way ANOVA (P3)
Dunnett's multiple comparisons test	Mean Diff.	q	Significant?	Summary
WT vs. TaMFS1-OE#1	0.5567	5.447	Yes	**
WT vs. TaMFS1-OE#3	-2.873	28.12	Yes	****
One-way ANOVA (P4)
Dunnett's multiple comparisons test	Mean Diff.	q	Significant?	Summary
WT vs. TaMFS1-OE#1	no detected
WT vs. TaMFS1-OE#3

## Sheet: Supplementary Figure S9
Supplementary Dataset S5. Summary of statistical analyse.
Supplementary Figure S9B
One-way ANOVA
Dunnett's multiple comparisons test	Mean Diff.	q	Significant?	Summary
WT vs. TaSSRP1-OE#1	0.009333	0.408	No	ns
WT vs. TaSSRP1-OE#3	0.024	1.049	No	ns
Supplementary Figure S9C (VRT-B2)
One-way ANOVA
Dunnett's multiple comparisons test	Mean Diff.	q	Significant?	Summary
WT vs. TaSSRP1-OE#1	-2.553	11.75	Yes	****
WT vs. TaSSRP1-OE#3	-1.706	7.852	Yes	***
Supplementary Figure S9C (VRT-D2)
One-way ANOVA
Dunnett's multiple comparisons test	Mean Diff.	q	Significant?	Summary
WT vs. TaSSRP1-OE#1	-7.476	36.63	Yes	****
WT vs. TaSSRP1-OE#3	-4.246	20.8	Yes	****

[truncated: 3 more sheets: Supplementary Figure S10, Supplementary Figure S11, Supplementary Figure S18]
